# Supplementary material for: Comparing the Efficacy of Advanced Interleukin Inhibitors for Crohn’s Disease: A Systematic Review and Network Meta-Analysis
Source: J Clin Med. 2026 Jul 16;15(14):5593. doi: 10.3390/jcm15145593 (PMC13413369; doi:10.3390/jcm15145593)
Supplement: Supplementary file 1 [file jcm-15-05593-s001.zip]

Archive with 1 entries (1 files):
- jcm-4402791-supplementary.pdf
